# Supplementary material for: A pipeline for the fully automated estimation of continuous reference intervals using real-world data
Source: Sci Rep. 2023 Aug 18;13:13440. doi: 10.1038/s41598-023-40561-3 (PMC10439150; doi:10.1038/s41598-023-40561-3)
Supplement: Supplementary file 2 — Supplementary Information 2. [file 41598_2023_40561_MOESM2_ESM.zip]

Archive with 4 entries (4 files):
- algoRICurves.R
- plotRICurve.R
- RUNNER_Pipeline.R
- utils.R
