# Supplementary material for: A pipeline for the fully automated estimation of continuous reference intervals using real-world data
Source: Sci Rep. 2023 Aug 18;13:13440. doi: 10.1038/s41598-023-40561-3 (PMC10439150; doi:10.1038/s41598-023-40561-3)
Supplement: Supplementary file 2 — Supplementary Information 2. [file 41598_2023_40561_MOESM2_ESM.zip › RUNNER_Pipeline.R]

# increase memory limit 
memory.limit(8000)

# load or install required packages
library(refineR)
library(gamlss)
library(parallel)
library(future)
library(future.apply)

# increase memory limit for parallelization
options('future.globals.maxSize' = 1500*1024^2)

# set working directory to where the code scripts are located
setwd("XXX")

# load required scripts
source("./utils.R")
source("./algoRICurves.R")
source("./plotRICurve.R")


# set output directory 
outputDir <- "XXX"

### read input data, adapt path to file and possibly function for reading the data
# the input data should have at least the following columns: 
# age (or continuous covariate) 
# value (concentration/ activity value for biomarker)
# patient id (or other column to identify if one sample originated from the same subject) 
inputData <- read.table(file = "PATH-TO-FILE", header = T, sep ="\t",  stringsAsFactors =F)

# specify the names as they occur in your input dataset
covarName 		<- "Age"		# column with continuous covariate, e.g. Age
colnameID 		<- "PID"		# column with unique subject identifier, e.g. PID
colnameValue 	<- "Value"		# column with concentration/ activity values, e.g. Value

# set core filename that will be extended for individual files that are written throughout the pipeline, e.g. name of the biomarker 
# NOTE: if results with the same core filename already exist in the specified output directory, the existing results will be used and if some results are missin
# 		these will be calculated. 
filename <- "Biomarker"

# set number of bootstrap iterations, default = 5. Note, that increasing the number of bootstrap iterations, 
# also increase the computation time. 
NBootstrap 		<- 5

# if you only want to use a subset of available cores set NCores to specified number
NCores 			<- NULL

# if you want to get the estimates for different percentiles, adapt RIperc here 
RIperc <- c(0.025, 0.1, 0.25, 0.5, 0.75, 0.9, 0.975)

#==========================================================================================================================================
#==========================================================================================================================================
#==========================================================================================================================================
# start pipeline

cat(paste0(Sys.time(), ": Pipeline started. \n"))

seed <- 123
set.seed(seed)

cat(paste0(Sys.time(), ": Start of estimation for point estimate. \n"))

pointEstGamlss <- runPipelinePointEst(inputData = inputData, covarName = covarName, colnameID = colnameID, 
		colnameValue = colnameValue, outputDir = outputDir, filename = filename, NCores = NCores) 

cat(paste0(Sys.time(), ": Point Estimation completed. \n"))
cat(paste0(Sys.time(), ": Start of bootstrap iterations. \n"))

bootstrapRes <- runPipelineCIs(inputData = inputData, pointEstGamlss = pointEstGamlss, NBootstrap = NBootstrap, 
		covarName = covarName, colnameID = colnameID, colnameValue = colnameValue, outputDir = outputDir, filename = filename, NCores = NCores)

cat(paste0(Sys.time(), ": Bootstrap iterations completed. \n"))

# pipeline estimation finished
#===========================================================================================================================================
# evaluation and plotting 

covarValue = c(seq(min(inputData[,covarName]), max(inputData[,covarName]),1))

cat(paste0(Sys.time(), ": Computing continuous reference intervals and percentile curves with confidence intervals. \n"))

allRes <- estimateCIs(pointEst = pointEstGamlss, estBS = bootstrapRes, covarValue = covarValue, withData = TRUE, RIperc = RIperc, CIprop = 0.95, onlyCI =FALSE, 
		RICurve =NULL, RIMats = NULL)


cat(paste0(Sys.time(), ": Plotting results \n"))

# plot estimates on linear scale with confidence intervals (withCI = TRUE)
png(filename = file.path(outputDir, paste0(filename,  "_", "CIs_linearScale.png")), width = 1200, height = 700,res = 100)
plotRICurveEstimates(allRes = allRes, withCI = TRUE, RIperc = RIperc)
dev.off()


# plot estimates on split x-axis  with confidence intervals(first 30 days, first year, 1-18) (only useful if you have pediatric data) 
png(filename = file.path(outputDir, paste0(filename, "_", "CIs.png")), width = 1200, height = 700, res = 100)
plotRICurveEstimatesSplitAxis(allRes = allRes, withCI = TRUE, RIperc = RIperc)
dev.off()


cat(paste0(Sys.time(), ": Pipeline completed. Results can be found in ", outputDir, ". \n"))
